# Supplementary material for: An observational and Mendelian randomisation study on iron status and sepsis
Source: Sci Rep. 2023 Feb 17;13:2867. doi: 10.1038/s41598-023-29641-6 (PMC9938246; doi:10.1038/s41598-023-29641-6)
Supplement: Supplementary file 3 — Supplementary Information 3. [file 41598_2023_29641_MOESM3_ESM.xlsx]

## Sheet: TSAT
Included SNPs for TSAT:
SNP	chroms	effect_allele.exposure	other_allele.exposure	beta.exposure	eaf.exposure	pval.exposure	se.exposure
rs77346695	6	G	A	0.256	0.134	2.02e-305	0.0066
rs198851	6	T	G	0.213	0.151	6.36e-229	0.00642
rs855791	22	A	G	−0.171	0.438	2.41e-305	0.00443
rs8177271	3	A	G	−0.0977	0.337	5.03e-87	0.00489
rs4774514	15	T	C	−0.0690	0.0521	3.17e-13	0.00946
rs9399136	6	C	T	0.0673	0.255	5.32e-39	0.00513
rs7385804	7	C	A	−0.0618	0.372	2.87e-39	0.00469
rs2281089	22	G	A	−0.0542	0.149	8.21e-18	0.00629
rs9379761	6	T	C	0.0511	0.43	1.74e-28	0.0046
rs3130823	6	T	C	0.0397	0.435	3.19e-18	0.00455
rs7650925	3	T	G	0.0387	0.535	3.54e-17	0.00458
rs56912861	22	A	G	−0.0380	0.34	1.16e-15	0.00474
rs7648210	3	A	G	0.0371	0.239	2.53e-12	0.00529
rs13007705	2	T	C	0.0331	0.449	1.1e-12	0.00464
rs12975762	19	G	A	−0.0320	0.291	5.83e-11	0.00488
rs592229	6	T	G	−0.0304	0.521	1.99e-11	0.00453
rs12633819	3	G	A	0.0285	0.339	1.66e-09	0.00472

## Sheet: Ferritin
Included SNPs for Ferritin:
SNP	chroms	effect_allele.exposure	other_allele.exposure	beta.exposure	eaf.exposure	pval.exposure	se.exposure
rs1894692	1	G	A	0.147	0.0225	1.63e-37	0.0115
rs199138	15	A	G	−0.146	0.0721	5.02e-115	0.00634
rs144861591	6	T	C	0.133	0.0769	7.35e-85	0.00676
rs79052526	1	A	G	−0.121	0.0176	4.91e-26	0.0114
rs143922167	19	A	G	0.115	0.0203	7.69e-16	0.0142
rs45520632	19	C	T	0.106	0.0545	2.39e-39	0.00805
rs7596205	2	A	G	0.0843	0.107	5.62e-49	0.0057
rs161044	12	T	C	0.0731	0.0637	1.25e-19	0.00805
rs34523089	17	T	C	0.0686	0.159	3.16e-48	0.00468
rs4841429	8	G	A	0.0601	0.0871	8.21e-21	0.00641
rs532436	9	A	G	−0.0592	0.176	5.52e-35	0.00478
rs58485233	15	T	C	−0.0564	0.0462	1.59e-12	0.00797
rs735831	2	G	T	0.0486	0.055	2.64e-10	0.00768
rs996347	14	C	T	0.0486	0.362	2.99e-41	0.0036
rs56206139	20	C	A	0.0455	0.0803	4.07e-12	0.00655
rs855791	22	A	G	−0.0444	0.438	6.14e-37	0.00348
rs17476364	10	C	T	0.0431	0.114	3.57e-14	0.00568
rs7225558	17	T	C	−0.0414	0.34	3.92e-31	0.00356
rs6088374	20	C	T	−0.0372	0.157	1.72e-15	0.00467
rs36184164	6	G	T	0.0356	0.118	6.46e-12	0.00518
rs2529440	7	T	C	−0.0346	0.457	4.6e-23	0.00349
rs12568930	1	C	T	0.0345	0.179	1.88e-14	0.0045
rs4789111	17	T	C	0.0343	0.157	1.33e-12	0.00483
rs10804630	3	C	T	−0.0335	0.107	3.71e-09	0.00568
rs6760824	2	A	C	0.0316	0.292	8.53e-16	0.00392
rs12419620	11	G	T	−0.0312	0.17	3.43e-11	0.0047
rs708686	19	T	C	−0.0307	0.272	1.96e-14	0.00401
rs1049083	6	T	C	−0.0303	0.202	9.03e-10	0.00494
rs12807014	11	C	T	−0.0286	0.292	2.72e-13	0.00391
rs17676097	17	G	A	−0.0272	0.326	6.06e-14	0.00362
rs11634990	15	C	T	−0.0265	0.163	9.4e-09	0.00461
rs11672385	19	T	G	0.0264	0.208	4.02e-10	0.00422
rs370631	6	C	T	−0.0257	0.287	3.27e-11	0.00387
rs1260326	2	T	C	0.0254	0.397	1.48e-12	0.00358
rs28715334	14	T	G	0.025	0.195	8.22e-09	0.00433
rs9921222	16	C	T	0.0248	0.536	1.09e-12	0.00348
rs9512463	13	T	C	0.0247	0.229	3.12e-09	0.00416
rs1250240	2	A	G	−0.0246	0.274	4.75e-11	0.00374
rs7865362	9	T	C	0.0246	0.375	1.03e-11	0.00361
rs13253974	8	A	G	0.0244	0.322	2.51e-11	0.00365
rs17112021	10	G	T	0.0244	0.235	7.66e-10	0.00396
rs2980875	8	G	A	−0.0242	0.463	2.07e-12	0.00344
rs10801913	1	A	G	0.0237	0.304	2.63e-10	0.00375
rs71537957	7	T	C	0.0228	0.266	5.05e-09	0.0039
rs10263500	7	T	C	0.0225	0.479	6.59e-11	0.00344
rs4938939	11	A	G	0.0224	0.299	3.01e-09	0.00377
rs6822746	4	A	G	−0.0214	0.355	5.51e-09	0.00367
rs1694067	5	T	C	−0.0211	0.365	2.53e-09	0.00354
rs17050272	2	A	G	0.0208	0.408	4.13e-09	0.00353
rs970079	5	G	A	−0.0199	0.512	8.31e-09	0.00345

## Sheet: Iron
Included SNPs for Iron:
SNP	chroms	effect_allele.exposure	other_allele.exposure	beta.exposure	eaf.exposure	pval.exposure	se.exposure
rs144861591	6	T	C	0.273	0.0769	1.24e-276	0.00745
rs12206204	6	T	C	0.173	0.0169	2.94e-22	0.0178
rs182969725	6	G	A	0.172	0.013	4.91e-17	0.0205
rs9610638	22	T	C	−0.156	0.426	1e-300	0.00407
rs142062467	6	T	G	0.149	0.0111	3.75e-17	0.0176
rs114708114	6	T	C	0.141	0.0328	7.52e-32	0.012
rs112252880	6	A	G	0.111	0.0184	2.85e-09	0.0187
rs77542162	17	G	A	0.0807	0.0233	8.73e-10	0.0131
rs117718169	22	T	C	−0.0718	0.0481	3.28e-11	0.0108
rs9295767	6	A	G	−0.0649	0.0374	4.9e-12	0.00938
rs9399136	6	C	T	0.0574	0.255	1.08e-36	0.00452
rs7385804	7	C	A	−0.0572	0.372	9.42e-43	0.00415
rs4854760	3	G	A	0.053	0.336	5.67e-33	0.00442
rs4774514	15	T	C	−0.0491	0.0521	2.87e-09	0.00826
rs56912861	22	A	G	−0.0337	0.34	1.02e-15	0.00419
rs35945185	1	A	G	0.0308	0.371	1.54e-13	0.00417
rs10421599	19	A	G	−0.0295	0.226	1.46e-09	0.00487
rs12975762	19	G	A	−0.0289	0.291	1.7e-11	0.00429
rs13007705	2	T	C	0.0289	0.449	2.01e-12	0.0041
rs12718598	7	C	T	0.0266	0.491	3.69e-11	0.00402
rs12730935	1	A	G	0.0264	0.401	8.09e-11	0.00406
rs12633819	3	G	A	0.0258	0.339	5.34e-10	0.00415
rs10822143	10	C	T	−0.0235	0.492	4.62e-09	0.00401

## Sheet: TIBC
Included SNPs for TIBC:
SNP	chroms	effect_allele.exposure	other_allele.exposure	beta.exposure	eaf.exposure	pval.exposure	se.exposure
rs56246159	6	C	T	−0.259	0.137	1.52e-305	0.0067	−0.259
rs4428180	3	G	A	−0.238	0.153	4.13e-305	0.00616
rs4075352	3	G	A	0.134	0.439	6.02e-170	0.00473
rs9348689	6	T	G	−0.0874	0.518	4.81e-77	0.00466
rs9861470	3	T	C	−0.0874	0.156	4.41e-45	0.00617
rs9270016	6	T	C	−0.0808	0.156	2.5e-43	0.00583
rs181268076	6	T	C	0.0807	0.0144	3.3e-11	0.0122
rs199138	15	A	G	0.0807	0.0721	9.59e-21	0.00862
rs72706230	14	A	C	0.0618	0.059	7.37e-09	0.0107
rs7297861	12	C	T	0.0479	0.103	3.99e-09	0.00813
rs174547	11	C	T	0.0462	0.34	6.57e-22	0.00479
rs12976652	19	C	T	−0.0446	0.119	2.55e-09	0.00748
rs4846335	1	A	C	0.0445	0.113	2.87e-09	0.00749
rs112727702	19	T	G	0.0433	0.235	2.08e-14	0.00565
rs35570672	8	T	C	−0.0429	0.22	1.26e-13	0.00578
rs6933976	6	A	G	0.0415	0.231	2.89e-14	0.00545
rs9295651	6	G	A	0.039	0.38	1.62e-16	0.00472
rs10935097	3	C	A	0.0386	0.46	2.73e-16	0.00471
rs7432894	3	C	T	−0.0377	0.31	1.52e-13	0.0051
rs13008704	2	C	T	−0.0369	0.496	3.44e-15	0.00468
rs469882	1	C	A	−0.0367	0.198	1.03e-10	0.00567
rs2236252	20	T	C	0.0359	0.169	4.02e-09	0.0061
rs9852976	3	A	C	0.0357	0.283	7.42e-12	0.00521
rs9389269	6	C	T	−0.0336	0.268	9.1e-11	0.00518
rs59950280	4	A	G	0.0328	0.34	5.87e-11	0.005
rs73575083	16	G	A	0.0301	0.315	2.71e-09	0.00506
